# Supplementary material for: Higher number of steps is related to lower endogenous progesterone but not estradiol levels in women
Source: PLoS One. 2024 Apr 4;19(4):e0299580. doi: 10.1371/journal.pone.0299580 (PMC10994375; doi:10.1371/journal.pone.0299580)
Supplement: S1 Dataset — (XLSX) [file pone.0299580.s003.xlsx]

## Sheet: Arkusz1
Age (years)	Body height (cm)	Body weight (kg)	BMI (kg/m2)	Body fat (%)	Muscle mass (kg)	Average daily number of steps	Cycle length (days)	Estradiol (pg/ml)	Progesterone (pg/ml)
24.874	165.3	62.7	22.9468	27.2	43.3	10449.5	28	3.25757	223.822
23.4301	175.7	59.5	19.2741	27	41.2	7836.52	29	3.0363	100.102
22.7123	168.1	59.5	21.0563	21.5	44.4	12727.3	26	2.29697	124.448
30.8712	172.9	60.2	20.1375	23	44	9012.89	29	3.22106	159.563
31.2247	167.5	60.8	21.6708	29	41	8069.72	26		81.1982
25.0219	158.6	62.6	24.8867	31.7	40.5	11179.9	30	2.69387	86.9657
30.1288	164.5	56.9	21.0272	23.5	41.4	12099.6	37	2.89553	34.8636
25.7644	163.2	60.7	22.7902			14305.5	27	3.472	26.0735
23.0932	165.6	65.4	23.8483	20.6	49.3	8862.13	24	3.81827	101.76
33.8521	157	65.4	26.5325	25.9	46	15901.7	34	3.03838	74.2934
21.7562	167.6	52.3	18.6189	24.3	37.6	12153.7	38	7.83264	54.6254
22.9808	175.6	51.6	16.734	19.9	42.7	7920.8	25	4.28547	25.1162
24.7671	168.3	67.2	23.7247	26.6	46.8	12608.7	31	3.94058	100.164
20.411	161.2	48.6	18.7028	23.2	35.4	10324	32	3.47005	78.8042
23.0904	162.3	50.7	19.2473	16	40.4	10676.7	28	3.60874	48.3139
27.4986	153.4	46.3	19.6757	13.5	38	13713.3	32	3.33017	29.292
25.0712	162.9	55.8	21.0277	17.4	43.8	9859.73	26	3.12054	100.709
28.3836	164.4	50	18.4998	17.6	39.1	12354.8	28	3.34785	23.1739
25.411	163.6	54.5	20.3624	23	39.8	11262.5	32	4.23258	175.115
25.8055	160.9	58.1	22.4421	14.1	47.3	14464.7	31	3.63886	44.2413
22.8767	158.5	51.3	20.4201	24.5	36.8	9898.42	26	2.06454	47.0209
26.0575	156.8	68.9	28.0238	37.8	40.7	9173.26	30	4.48182	28.6199
30.1863	167.6	69.5	24.7421	25	49.5	7596.04	27	3.73089	70.6142
32.3452	167.1	45.4	16.2593	13.8	32.7	12207.8	31	3.22614	148.625
31.3425	162.3	60.5	22.9677	26.5	42.2	9156.23	32	3.85033	27.8755
22.4767	161.2	58.6	22.5511	21.6	43.6	13673.4	29	3.1954	135.947
20.7589	164.8	55	20.2511	18.2	42.7	10521.5	22	4.11076	106.677
25.0767	162.7	50.9	19.2284	23.3	37	13909.5	31	5.41521	57.0344
21.1342	155.4	52.4	21.6985	24.9	41.1	12510	31	3.6397	15.1882
32.5068	166.4	67.2	24.2696	35	41.5	12076.3	29	4.27004	27.1188
30.0904	165.4	54.9	20.0679	23.8	39.8	13076.8	27	5.14717	295.322
22.6164	165.4	75	27.4151	34.9	46.3	12966	26	5.32578	23.5952
33.6493	164.5	55.2	20.3989	22.5	40.6	11118	33	7.41664	178.642
29.6658	166.9	69.8	25.0578	34.6	43.3	12920	29	4.99982	135.894
36.0959	165.5	51.7	18.8753	14.4	42	10873.8	23	4.41879	88.7172
21.5589	162.8	53	19.9971	21.1	40.3	13338.6	26	3.49937	106.68
27.537	146.7	44.7	20.7705	15.1	36	9817.17	24	4.18235	168.535
27.6767	163.4	56.7	21.2363	23	41.4	9303.25	33	4.19805	25.4939
22.5753	171	62.6	21.4083	20.5	47.2	9987.65	27	4.69384	186.32
34.7288	171.6	75.2	25.5378	27.3	51.9	14594.8	23	2.5645	123.911
31.8301	161.5	50	19.1701	12.3	41.6	11245.5	31	6.21912	94.4203
23.8466	159.5	60.1	23.624	27.1	41.6	11698.5	23	2.85466	34.8123
28.3973	167.6	63	22.4281	25.9	44.3	7553	25	3.94899	25.4249
22.0521	164.5	58.4	21.5815	24.6	41.2	7531.33	43	5.11656	41.927
31.4877	161	50	19.2894	17.3	39.2	9372.04	27	3.55276	121.422
31.0712	161.2	75.2	28.9393	37.4	44.7	13400.7	27	3.69254	52.7019
33.8247	164.2	66.7	24.7389	30.1	44.3	11253.8	26	6.06683	141.537
26.1205	160.5	52.2	20.2638	19.5	39.9	13987.8	31	3.93246	80.9171
30.9781	162.3	69.6	26.4224	25.8	49	8208.89	28	3.65298	159.278
27.9616	161	61.7	23.8031	26.6	43	10873.5	27	4.65755	30.0786
29.3342	168.1	65	23.0027	28.3	44.2	16011	24	4.69519	69.3906
26.2603	163.3	52.4	19.6498	20.7	39.5	11172.2	29	4.0743	168.901
20.6466	167.1	64	22.9207	25.5	45.3	6993	25	2.63985	162.84
25.8356	159.8	53.3	20.8725	24.8	38	9451	27	2.27763	28.5716
22.5397	169.4	61	21.2571	21.3	44.7	13322.4	27	3.64	81.7533
28.2493	161.6	48.2	18.4571	14.5	39.1	11724.6	28	3.47922	66.9724
21.6877	170.8	55	18.8533	17.5	43.1	13491.9	34	2.94356	95.1961
32.3205	183.8	71.2	21.076	27.7	48.8	8275.61	39	3.08233	109.942
28.8658	167.9	60.3	21.3903	25.3	42.4	7281.04	26	2.846	303.937
31.9781	173	87	29.0688	41.1	48.7	9786.15	30	4.20878	96.0964
35.9562						11731	29	3.75889	114.342
34.5479	163.1	53.2	19.9988	19.1	40.8	8198.12	28	2.58225	147.155
34.726	158.5	49.5	19.7036	20.3	37.4	11995.6	32	5.4285	163.236
25.0219	173.1	58.6	19.5571	26.2	54.6	4888.19	23	2.324	134.266
29.3945	165.8	61.8	22.4812	28.1	42.2	12868.2	24	2.67822	74.2871
31.1726	167.6	90.3	32.1469	42.3	49.5	10475.9	29	11.5643	53.2528
28.4877	171.3	65.7	22.3898	25.1	46.7	9537.48	27	4.71043	50.9631
28.9288	161.7	64.1	24.5153			3380.82	34	3.861	145.7
26.7151	168.4	72.9	25.7065	34	45.7	3805.5	33	2.1395	179.658
25.063	164	56.2	20.8953	20.9	42.2	11366.7	29	6.658	60.7451
24.6274	165.5	59.1	21.577	21	44.4	7647.46	28	7.92086	115.304
35.6658	158.7	55.2	21.9172	25.5	39	9695.26	27	2.8425	116.536
25.8219	167.7	53.7	19.0945	18.5	41.5	8287.25	28	8.77313	264.462
21.8055	162.9	55.6	20.9523	27.9	38.1	8185.52	25	7.436	175.313
32.8658	169.7	64.9	22.5362	30.4	42.9	10144.9	24	2.70967	80.6142
27.8411	160.7	52.2	20.2134	23	38.1	5288.62	35	9.78386	127.76
26.8493	161.4	55.3	21.2284	23.4	40.2	7663.93	27	3.10678	132.469
26.6082	168.9	58.4	20.4717			9361.43	30	2.77333	119.072
27.5699	172.3	56.2	18.9307	23.4	40.8	10502.4	32	3.48978	55.8001
21.6137	167.6	58.5	20.8261	23.7	42.4	9995.26	39	3.25017	51.2811
21.0493	167.1	53.8	19.2677	17.8	42	6806.21	24	3.76038	109.738
22.6959	155.1	47.3	19.6624	17.8	36.9	10331.3	31	3.023	39.7134
22.526	166	60.4	21.919	19	46.4	5826.18	29	4.6125	198.403
22.8027	173.1	72.7	24.2628	26.9	50.5	8509.34	36	2.80862	32.5474
22.2767	162.4	62.2	23.584	33.9	39.1	3515.78	35	3.46889	135.512
